# Supplementary material for: Ex Vivo Regional Gene Therapy Compared to Recombinant BMP-2 for the Treatment of Critical-Size Bone Defects: An In Vivo Single-Cell RNA-Sequencing Study
Source: Bioengineering (Basel). 2025 Jan 1;12(1):29. doi: 10.3390/bioengineering12010029 (PMC11762083; doi:10.3390/bioengineering12010029)
Supplement: Supplementary file 1 [file bioengineering-12-00029-s001.zip]

Archive with 1 entries (1 files):
- bioengineering-3334663-supplementary.pdf
